# Supplementary material for: Risk Factors, Clinical Characteristics, and Antibiotic Susceptibility Patterns of Streptococcal Keratitis: An 18-Year Retrospective Study from a Tertiary Hospital in China
Source: Antibiotics (Basel). 2024 Dec 6;13(12):1190. doi: 10.3390/antibiotics13121190 (PMC11672442; doi:10.3390/antibiotics13121190)
Supplement: Supplementary file 1 [file antibiotics-13-01190-s001.zip]

Archive with 1 entries (1 files):
- antibiotics-3290040-supplementary.pdf
